# Supplementary material for: Exploratory Cluster-Based Radiographic Phenotyping of Degenerative Cervical Disorder: A Retrospective Study
Source: Medicina (Kaunas). 2025 May 19;61(5):916. doi: 10.3390/medicina61050916 (PMC12112840; doi:10.3390/medicina61050916)
Supplement: Supplementary file 1 [file medicina-61-00916-s001.zip]

Archive with 1 entries (1 files):
- medicina-3627471-supplementary.pdf
